# Supplementary material for: scDART: integrating unmatched scRNA-seq and scATAC-seq data and learning cross-modality relationship simultaneously
Source: Genome Biol. 2022 Jun 27;23:139. doi: 10.1186/s13059-022-02706-x (PMC9238247; doi:10.1186/s13059-022-02706-x)
Supplement: Supplementary file 2 — Additional file 2 Supplementary table S1. Table of.xlsx format. Differentially expressed genes and accessible motifs in mouse neonatal brain cortex dataset. [file 13059_2022_2706_MOESM2_ESM.xlsx]

## Sheet: genes
feature	p-val
Ptprd	4.47966e-188
Fabp7	2.177e-126
Mki67	1.56844e-122
Top2a	1.66392e-100
Mef2c	1.85406e-98
Tnc	1.19422e-95
Macrod2	9.6126e-95
Tenm2	3.09774e-92
Frmd4a	2.40592e-88
Dab1	4.51821e-88
Celf2	7.67899e-84
Cadm2	2.08665e-78
Opcml	1.17292e-77
Smc4	1.51224e-65
Rbfox1	3.41679e-65
Kcnip4	9.5867e-65
Kif23	2.19633e-64
Mfge8	6.49938e-56
Cenpa	1.10706e-54
Fam19a2	4.64236e-52
Slc1a3	3.77881e-48
Dbi	8.9511e-48
Tacc3	4.24421e-47
Cenpe	4.57157e-47
Cdca8	2.7551e-45
Hmgb2	1.81454e-44
Clstn2	1.04202e-42
Unc5d	3.04548e-42
Cenpf	3.0939e-40
Gria2	2.1987e-38
Ckb	1.75765e-36
Pcdh9	1.26338e-35
Ccnd2	4.18238e-33
Zbtb20	1.65106e-31
Mir99ahg	2.337e-29
Hjurp	3.35761e-28
Hs6st3	4.38129e-27
Hmgn2	1.58691e-26
Ptprz1	2.38992e-25
H2afv	3.32961e-25
Mctp1	3.47335e-25
Incenp	4.12185e-25
Gm29260	4.14823e-25
Cst3	4.35399e-25
Ptn	8.23246e-25
Gm20388	5.78647e-24
Bcan	6.92406e-22
Npas3	1.18383e-21
Dync1i1	3.00876e-20
Ptprn2	1.0913e-19
Msra	1.62639e-19
Tenm3	2.13389e-19
Sox6	1.88933e-18
Zeb1	2.14505e-18
Gadd45g	8.98056e-18
Cntrl	1.04391e-17
Cdh12	4.02317e-17
Cbx5	5.96527e-17
Slco1c1	7.07055e-17
Igfbpl1	1.51293e-16
Meis2	1.8228e-16
Sox2ot	1.8228e-16
Sparcl1	4.45128e-16
Meg3	2.25215e-15
Apoe	2.31083e-15
Robo2	5.23048e-15
Syt1	1.14827e-14
Asic2	1.32092e-14
Ccser1	2.22092e-14
Nfia	2.53194e-14
Nrxn3	3.46644e-14
Lrrtm4	5.12825e-14
Malat1	1.31257e-13
Zc3h7a	1.59365e-13
Kcnq5	1.86807e-13
Itpr1	1.9212e-13
Tiam2	2.40661e-13
Marcks	3.12667e-13
Fbn2	4.68796e-13
Sema3c	1.86213e-12
Aff2	4.78272e-12
Tmtc1	6.70806e-12
Lrrc16b	7.22625e-12
AI854517	7.46415e-12
Chd7	9.71126e-12
Ptpro	1.03568e-11
Nfib	1.52006e-11
Arl6ip1	3.91721e-11
5730522E02Rik	1.91936e-10
Tmpo	3.53135e-10
Dek	3.92878e-10
Epha5	6.49497e-10
Trpc4	1.07744e-09
Scn2a1	1.13119e-09
Nkain3	1.18482e-09
Dok6	1.29959e-09
Cdh20	2.59743e-09
Kif20b	3.29334e-09
Sntg1	4.24935e-09
Rps9	5.71368e-09

## Sheet: motifs
feature	p-val
MA0075.2_Prrx2	1.00019e-31
MA0720.1_Shox2	1.00019e-31
MA0601.1_Arid3b	9.40477e-25
MA0709.1_Msx3	4.44091e-23
MA0912.1_Hoxd3	1.17231e-22
MA0881.1_Dlx4	3.0726e-21
MA0904.1_Hoxb5	5.22465e-20
MA0442.1_SOX10	5.22465e-20
MA0063.1_Nkx2-5	3.44288e-19
MA0125.1_Nobox	3.91337e-19
MA0500.1_Myog	1.69907e-18
MA0880.1_Dlx3	6.24397e-18
MA0521.1_Tcf12	3.13804e-17
MA0704.1_Lhx4	6.54823e-17
MA0499.1_Myod1	9.98841e-17
MA0854.1_Alx1	1.16293e-14
MA0853.1_Alx4	9.69044e-14
MA0877.1_Barhl1	2.21119e-13
MA0816.1_Ascl2	3.20319e-13
MA0623.1_Neurog1	2.11136e-12
MA0065.2_Pparg::Rxra	1.42699e-11
MA0143.3_Sox2	3.97328e-11
MA0135.1_Lhx3	6.21074e-11
MA0142.1_Pou5f1::Sox2	2.44339e-10
MA0146.2_Zfx	6.99013e-10
MA0910.1_Hoxd8	9.32531e-10
MA0705.1_Lhx8	3.85233e-09
MA0515.1_Sox6	7.22961e-09
MA0885.1_Dlx2	8.43532e-09
MA0896.1_Hmx1	1.33052e-08
MA0897.1_Hmx2	2.28271e-08
MA0898.1_Hmx3	2.28584e-08
MA0874.1_Arx	4.62055e-08
MA0480.1_Foxo1	1.71321e-07
MA0852.1_Foxk1	3.74379e-07
MA0158.1_HOXA5	4.14115e-07
MA0461.2_Atoh1	1.32712e-06
MA0039.2_Klf4	1.75293e-06
MA0514.1_Sox3	4.5268e-06
MA0879.1_Dlx1	7.50188e-06
MA0151.1_Arid3a	7.50188e-06
MA0693.1_Vdr	7.84162e-06
MA0860.1_Rarg(var.2)	2.83037e-05
MA0883.1_Dmbx1	3.22506e-05
MA0482.1_Gata4	3.98742e-05
MA0087.1_Sox5	5.07703e-05
MA0467.1_Crx	9.98987e-05
MA0605.1_Atf3	9.98987e-05
MA0114.3_Hnf4a	0.000111427
MA0858.1_Rarb(var.2)	0.000133138
