# Supplementary material for: scDART: integrating unmatched scRNA-seq and scATAC-seq data and learning cross-modality relationship simultaneously
Source: Genome Biol. 2022 Jun 27;23:139. doi: 10.1186/s13059-022-02706-x (PMC9238247; doi:10.1186/s13059-022-02706-x)
Supplement: Supplementary file 3 — Additional file 3 Supplementary table S2. Table of.xlsx format. Gene ontology terms in mouse endothelial dataset. [file 13059_2022_2706_MOESM3_ESM.xlsx]

## Sheet: GO_0
GO.ID	Term	Annotated	Significant	Expected	weightFisher
1	GO:0072091	regulation of stem cell proliferation	6	6	1.24	7e-05
2	GO:0010720	positive regulation of cell development	26	12	5.39	0.00035
3	GO:0097028	dendritic cell differentiation	6	5	1.24	0.00176
4	GO:0010628	positive regulation of gene expression	73	26	15.12	0.0037
5	GO:0030099	myeloid cell differentiation	41	19	8.49	0.00524
6	GO:0042127	regulation of cell population proliferation	143	49	29.63	0.00654
7	GO:0001776	leukocyte homeostasis	11	8	2.28	0.00658
8	GO:0002262	myeloid cell homeostasis	18	9	3.73	0.00669
9	GO:0048546	digestive tract morphogenesis	10	6	2.07	0.00702
10	GO:0007229	integrin-mediated signaling pathway	10	6	2.07	0.00702
11	GO:0032370	positive regulation of lipid transport	10	6	2.07	0.00708
12	GO:0030225	macrophage differentiation	5	4	1.04	0.00736
13	GO:0045582	positive regulation of T cell differentiation	5	4	1.04	0.00736
14	GO:0050819	negative regulation of coagulation	5	4	1.04	0.00736
15	GO:2000514	regulation of CD4-positive, alpha-beta T cell activation	5	4	1.04	0.00736
16	GO:0099175	regulation of postsynapse organization	5	4	1.04	0.00736
17	GO:0045089	positive regulation of innate immune response	5	4	1.04	0.00736
18	GO:0016482	cytosolic transport	5	4	1.04	0.00736
19	GO:0010543	regulation of platelet activation	5	4	1.04	0.00736
20	GO:0002573	myeloid leukocyte differentiation	24	12	4.97	0.00743
21	GO:0072089	stem cell proliferation	9	9	1.86	0.00745
22	GO:0045669	positive regulation of osteoblast differentiation	13	7	2.69	0.00771
23	GO:0008585	female gonad development	8	5	1.66	0.01146
24	GO:0042130	negative regulation of T cell proliferation	8	5	1.66	0.01146
25	GO:2001237	negative regulation of extrinsic apoptotic signaling pathway	8	5	1.66	0.01146
26	GO:0032755	positive regulation of interleukin-6 production	6	4	1.24	0.01857
27	GO:0043367	CD4-positive, alpha-beta T cell differentiation	6	4	1.24	0.01857
28	GO:0002260	lymphocyte homeostasis	6	4	1.24	0.01857
29	GO:0002089	lens morphogenesis in camera-type eye	6	4	1.24	0.01857
30	GO:0021782	glial cell development	6	4	1.24	0.01857
31	GO:0048260	positive regulation of receptor-mediated endocytosis	6	4	1.24	0.01857
32	GO:0002526	acute inflammatory response	6	4	1.24	0.01857
33	GO:0015909	long-chain fatty acid transport	6	4	1.24	0.01857
34	GO:0030218	erythrocyte differentiation	11	5	2.28	0.01859
35	GO:2000026	regulation of multicellular organismal development	117	35	24.24	0.02059
36	GO:0060412	ventricular septum morphogenesis	12	6	2.49	0.02146
37	GO:0072659	protein localization to plasma membrane	12	6	2.49	0.02146
38	GO:0032760	positive regulation of tumor necrosis factor production	9	5	1.86	0.02158
39	GO:0009966	regulation of signal transduction	153	40	31.7	0.02216
40	GO:0002252	immune effector process	44	16	9.12	0.0252
41	GO:0048872	homeostasis of number of cells	30	17	6.22	0.02632
42	GO:0071345	cellular response to cytokine stimulus	45	17	9.32	0.02884
43	GO:2000241	regulation of reproductive process	11	5	2.28	0.02897
44	GO:0051093	negative regulation of developmental process	87	25	18.03	0.02905
45	GO:0043535	regulation of blood vessel endothelial cell migration	11	4	2.28	0.02984
46	GO:0010629	negative regulation of gene expression	66	21	13.67	0.03121
47	GO:0042742	defense response to bacterium	13	6	2.69	0.03324
48	GO:0003151	outflow tract morphogenesis	18	7	3.73	0.03327
49	GO:0043069	negative regulation of programmed cell death	82	26	16.99	0.03507
50	GO:0002244	hematopoietic progenitor cell differentiation	13	6	2.69	0.03548
51	GO:0019221	cytokine-mediated signaling pathway	23	8	4.77	0.03561
52	GO:1902904	negative regulation of supramolecular fiber organization	10	5	2.07	0.03613
53	GO:1990830	cellular response to leukemia inhibitory factor	10	5	2.07	0.03613
54	GO:0042116	macrophage activation	7	4	1.45	0.03648
55	GO:0048663	neuron fate commitment	7	4	1.45	0.03648
56	GO:0140353	lipid export from cell	7	4	1.45	0.03648
57	GO:0045600	positive regulation of fat cell differentiation	7	4	1.45	0.03648
58	GO:0042129	regulation of T cell proliferation	17	9	3.52	0.03913
59	GO:0045862	positive regulation of proteolysis	24	10	4.97	0.03947
60	GO:0002285	lymphocyte activation involved in immune response	15	7	3.11	0.04052
61	GO:0070229	negative regulation of lymphocyte apoptotic process	7	5	1.45	0.04086
62	GO:0010950	positive regulation of endopeptidase activity	9	5	1.86	0.04121
63	GO:1903364	positive regulation of cellular protein catabolic process	14	6	2.9	0.04122
64	GO:0090100	positive regulation of transmembrane receptor protein serine/threonine kinase signaling pathway	16	6	3.32	0.04158
65	GO:0043300	regulation of leukocyte degranulation	7	4	1.45	0.04173
66	GO:0030101	natural killer cell activation	7	4	1.45	0.04173
67	GO:0002821	positive regulation of adaptive immune response	8	4	1.66	0.04191
68	GO:0007492	endoderm development	9	4	1.86	0.04209
69	GO:0017038	protein import	8	3	1.66	0.04279
70	GO:0050680	negative regulation of epithelial cell proliferation	22	10	4.56	0.0434
